# Supplementary material for: Tylocinum is no longer monotypic: Tylocinumbrevisporum sp. nov. (Boletales, Boletaceae) from northern Thailand
Source: Biodivers Data J. 2021 Dec 22;9:e75907. doi: 10.3897/BDJ.9.e75907 (PMC8716511; doi:10.3897/BDJ.9.e75907)
Supplement: XML Treatment for Tylocinum brevisporum [file BDJ.9.e75907-treatment1.xml]

<!DOCTYPE tp:taxon-treatment
  PUBLIC "-//TaxonX//DTD Taxonomic Treatment Publishing DTD v0 20100105//EN" "tax-treatment-NSO.dtd">
<tp:taxon-treatment xmlns:tp="http://www.plazi.org/taxpub"><tp:treatment-meta><mixed-citation publication-type="journal"><person-group><name><surname>Raghoonundon</surname><given-names>Bhavesh</given-names></name><name><surname>Davoodian</surname><given-names>Naveed</given-names></name><name><surname>Phonemany</surname><given-names>Monthien</given-names></name><name><surname>Raspé</surname><given-names>Olivier</given-names></name></person-group><article-title><italic><tp:taxon-name><tp:taxon-name-part taxon-name-part-type="genus" reg="Tylocinum">Tylocinum</tp:taxon-name-part></tp:taxon-name></italic> is no longer monotypic: <italic><tp:taxon-name><tp:taxon-name-part taxon-name-part-type="genus" reg="Tylocinum">Tylocinum</tp:taxon-name-part><tp:taxon-name-part taxon-name-part-type="species" reg="brevisporum">brevisporum</tp:taxon-name-part></tp:taxon-name></italic> sp. nov. (<tp:taxon-name><tp:taxon-name-part taxon-name-part-type="order">Boletales</tp:taxon-name-part></tp:taxon-name>, <tp:taxon-name><tp:taxon-name-part taxon-name-part-type="family">Boletaceae</tp:taxon-name-part></tp:taxon-name>) from northern Thailand</article-title><source>Biodivers Data J</source><day>22</day><month>12</month><year>2021</year><volume>9</volume><pub-id pub-id-type="doi">10.3897/BDJ.9.e75907</pub-id></mixed-citation></tp:treatment-meta><tp:nomenclature><tp:taxon-name>
            <object-id xmlns:xlink="http://www.w3.org/1999/xlink" content-type="arpha" xlink:type="simple">64D99B61-7573-598D-8BE9-02D0AC73258B</object-id>
            <tp:taxon-name-part taxon-name-part-type="genus">Tylocinum</tp:taxon-name-part>
            <tp:taxon-name-part taxon-name-part-type="species">brevisporum</tp:taxon-name-part>
            <object-id xmlns:xlink="http://www.w3.org/1999/xlink" xlink:type="simple" object-id-type="MycoBank">MB841102</object-id>
            <object-id xmlns:xlink="http://www.w3.org/1999/xlink" xlink:type="simple" object-id-type="Faces of fungi number">FoF 10255</object-id>
          </tp:taxon-name><tp:taxon-authority>Raghoonundon &amp; Raspé</tp:taxon-authority><tp:taxon-status xmlns:xlink="http://www.w3.org/1999/xlink" xlink:type="simple">sp. nov.</tp:taxon-status></tp:nomenclature><tp:treatment-sec sec-type="materials"><title>Materials</title><list list-type="alpha-lower" list-content="occurrences"><list-item><p><bold>Type status:</bold> <named-content xmlns:xlink="http://www.w3.org/1999/xlink" content-type="dwc:typeStatus" xlink:type="simple">Holotype</named-content>. <bold>Taxon:</bold> kingdom: <named-content xmlns:xlink="http://www.w3.org/1999/xlink" content-type="dwc:kingdom" xlink:type="simple"><tp:taxon-name><tp:taxon-name-part taxon-name-part-type="kingdom">Fungi</tp:taxon-name-part></tp:taxon-name></named-content>; phylum: <named-content xmlns:xlink="http://www.w3.org/1999/xlink" content-type="dwc:phylum" xlink:type="simple"><tp:taxon-name><tp:taxon-name-part taxon-name-part-type="phylum">Basidiomycota</tp:taxon-name-part></tp:taxon-name></named-content>; class: <named-content xmlns:xlink="http://www.w3.org/1999/xlink" content-type="dwc:class" xlink:type="simple"><tp:taxon-name><tp:taxon-name-part taxon-name-part-type="class">Agaricomycetes</tp:taxon-name-part></tp:taxon-name></named-content>; order: <named-content xmlns:xlink="http://www.w3.org/1999/xlink" content-type="dwc:order" xlink:type="simple"><tp:taxon-name><tp:taxon-name-part taxon-name-part-type="order">Boletales</tp:taxon-name-part></tp:taxon-name></named-content>; family: <named-content xmlns:xlink="http://www.w3.org/1999/xlink" content-type="dwc:family" xlink:type="simple"><tp:taxon-name><tp:taxon-name-part taxon-name-part-type="family">Boletaceae</tp:taxon-name-part></tp:taxon-name></named-content>; genus: <named-content xmlns:xlink="http://www.w3.org/1999/xlink" content-type="dwc:genus" xlink:type="simple"><tp:taxon-name><tp:taxon-name-part taxon-name-part-type="genus">Tylocinum</tp:taxon-name-part></tp:taxon-name></named-content>; specificEpithet: <named-content xmlns:xlink="http://www.w3.org/1999/xlink" content-type="dwc:specificEpithet" xlink:type="simple"><italic><tp:taxon-name><tp:taxon-name-part taxon-name-part-type="genus" reg="Tylocinum"/><tp:taxon-name-part taxon-name-part-type="species" reg="brevisporum">brevisporum</tp:taxon-name-part></tp:taxon-name></italic></named-content>; taxonRank: <named-content xmlns:xlink="http://www.w3.org/1999/xlink" content-type="dwc:taxonRank" xlink:type="simple">species</named-content>; <bold>Location:</bold> country: <named-content xmlns:xlink="http://www.w3.org/1999/xlink" content-type="dwc:country" xlink:type="simple">Thailand</named-content>; stateProvince: <named-content xmlns:xlink="http://www.w3.org/1999/xlink" content-type="dwc:stateProvince" xlink:type="simple">Chiang Rai Province, Chang Wat, Doi Pui</named-content>; verbatimElevation: <named-content xmlns:xlink="http://www.w3.org/1999/xlink" content-type="dwc:verbatimElevation" xlink:type="simple">730 m</named-content>; verbatimCoordinates: <named-content xmlns:xlink="http://www.w3.org/1999/xlink" content-type="dwc:verbatimCoordinates" xlink:type="simple"><named-content content-type="dwc:verbatimCoordinates" xlink:type="simple">19°48'50"N, 99°51'57"E</named-content></named-content>; <bold>Identification:</bold> identifiedBy: <named-content xmlns:xlink="http://www.w3.org/1999/xlink" content-type="dwc:identifiedBy" xlink:type="simple">Bhavesh Raghoonundon</named-content>; <bold>Event:</bold> eventDate: <named-content xmlns:xlink="http://www.w3.org/1999/xlink" content-type="dwc:eventDate" xlink:type="simple">20 August 2019</named-content>; <bold>Record Level:</bold> institutionID: <named-content xmlns:xlink="http://www.w3.org/1999/xlink" content-type="dwc:institutionID" xlink:type="simple">MFLU 21-0144</named-content>; institutionCode: <named-content xmlns:xlink="http://www.w3.org/1999/xlink" content-type="dwc:institutionCode" xlink:type="simple">Mae Fah Luang University Herbarium</named-content>; collectionCode: <named-content xmlns:xlink="http://www.w3.org/1999/xlink" content-type="dwc:collectionCode" xlink:type="simple">BR137</named-content></p></list-item><list-item><p><bold>Type status:</bold> <named-content xmlns:xlink="http://www.w3.org/1999/xlink" content-type="dwc:typeStatus" xlink:type="simple">Other material</named-content>. <bold>Taxon:</bold> kingdom: <named-content xmlns:xlink="http://www.w3.org/1999/xlink" content-type="dwc:kingdom" xlink:type="simple"><tp:taxon-name><tp:taxon-name-part taxon-name-part-type="kingdom">Fungi</tp:taxon-name-part></tp:taxon-name></named-content>; phylum: <named-content xmlns:xlink="http://www.w3.org/1999/xlink" content-type="dwc:phylum" xlink:type="simple"><tp:taxon-name><tp:taxon-name-part taxon-name-part-type="phylum">Basidiomycota</tp:taxon-name-part></tp:taxon-name></named-content>; class: <named-content xmlns:xlink="http://www.w3.org/1999/xlink" content-type="dwc:class" xlink:type="simple"><tp:taxon-name><tp:taxon-name-part taxon-name-part-type="class">Agaricomycetes</tp:taxon-name-part></tp:taxon-name></named-content>; order: <named-content xmlns:xlink="http://www.w3.org/1999/xlink" content-type="dwc:order" xlink:type="simple"><tp:taxon-name><tp:taxon-name-part taxon-name-part-type="order">Boletales</tp:taxon-name-part></tp:taxon-name></named-content>; family: <named-content xmlns:xlink="http://www.w3.org/1999/xlink" content-type="dwc:family" xlink:type="simple"><tp:taxon-name><tp:taxon-name-part taxon-name-part-type="family">Boletaceae</tp:taxon-name-part></tp:taxon-name></named-content>; genus: <named-content xmlns:xlink="http://www.w3.org/1999/xlink" content-type="dwc:genus" xlink:type="simple"><tp:taxon-name><tp:taxon-name-part taxon-name-part-type="genus">Tylocinum</tp:taxon-name-part></tp:taxon-name></named-content>; specificEpithet: <named-content xmlns:xlink="http://www.w3.org/1999/xlink" content-type="dwc:specificEpithet" xlink:type="simple"><italic><tp:taxon-name><tp:taxon-name-part taxon-name-part-type="genus" reg="Tylocinum"/><tp:taxon-name-part taxon-name-part-type="species" reg="brevisporum">brevisporum</tp:taxon-name-part></tp:taxon-name></italic></named-content>; taxonRank: <named-content xmlns:xlink="http://www.w3.org/1999/xlink" content-type="dwc:taxonRank" xlink:type="simple">species</named-content>; <bold>Location:</bold> country: <named-content xmlns:xlink="http://www.w3.org/1999/xlink" content-type="dwc:country" xlink:type="simple">Thailand</named-content>; stateProvince: <named-content xmlns:xlink="http://www.w3.org/1999/xlink" content-type="dwc:stateProvince" xlink:type="simple">Chiang Mai Province, Mueang District</named-content>; verbatimElevation: <named-content xmlns:xlink="http://www.w3.org/1999/xlink" content-type="dwc:verbatimElevation" xlink:type="simple">450 m</named-content>; verbatimCoordinates: <named-content xmlns:xlink="http://www.w3.org/1999/xlink" content-type="dwc:verbatimCoordinates" xlink:type="simple"><named-content content-type="dwc:verbatimCoordinates" xlink:type="simple">18°48'40"N, 98°56'31"E</named-content></named-content>; <bold>Identification:</bold> identifiedBy: <named-content xmlns:xlink="http://www.w3.org/1999/xlink" content-type="dwc:identifiedBy" xlink:type="simple">Olivier Raspé</named-content>; <bold>Event:</bold> eventDate: <named-content xmlns:xlink="http://www.w3.org/1999/xlink" content-type="dwc:eventDate" xlink:type="simple">18 May 2015</named-content>; <bold>Record Level:</bold> institutionID: <named-content xmlns:xlink="http://www.w3.org/1999/xlink" content-type="dwc:institutionID" xlink:type="simple">CMU-B OR622</named-content>; collectionID: <named-content xmlns:xlink="http://www.w3.org/1999/xlink" content-type="dwc:collectionID" xlink:type="simple">OR622</named-content>; institutionCode: <named-content xmlns:xlink="http://www.w3.org/1999/xlink" content-type="dwc:institutionCode" xlink:type="simple">Chiang Mai University Herbaria</named-content></p></list-item></list></tp:treatment-sec><tp:treatment-sec sec-type="Description"><title>Description</title><p><bold>Basidiomata</bold> pileo-stipitate, small to medium-sized (Fig. <xref ref-type="fig" rid="F7480030">1</xref>). <bold>Pileus</bold> (1.5–)2.0–2.5 cm in diameter, convex when young, becoming plano-depressed with age; margin deflexed to uplifted, surface finely tomentose, dull and dry, at first brown (7E4) to greyish-brown (8E3–8F4), becoming paler (8D3) near the margin with age; <bold>context</bold> 3–5 mm thick halfway to the margin, soft and fleshy, off-white, slightly browning on exposure. <bold>Stipe</bold> central, cylindrical, (3.4–)4.9–6.5 cm × 0.6–1.3 cm, surface even, dull and dry, scabrous, covered with granular squamules (dotted-verrucose), brownish-grey (7E2–8E2) when young to reddish-brown (8E5) to dark brown (8F5) with age, no colour change when bruised, basal mycelium off-white; <bold>context</bold> solid, fleshy, off-white, reddish-brown to dark brown near the stipe base (8F7) and in worm wounds, slightly browning on exposure. <bold>Hymenophore</bold> tubulate, subventricose, adnexed, slightly depressed around apex of the stipe, greyish-orange to brownish-orange when bruised. <bold>Tubes</bold> 3–6 mm long halfway to the margin, off-white, easily separable from one another. <bold>Pores</bold> ≤ 0.5 mm wide at mid-radius, regularly arranged, angular, off-white, turning brown to dark brown (8E5–8F5) when bruised. <bold>Odour</bold> fungoid. <bold>Taste</bold> bitter. <bold>Spore print</bold> not obtained.</p><p><bold>Basidiospores</bold> (6.7–)7.5–10–11.7(–11.8) × (3.1–)3.5–4.7–5.8(–5.9) µm (n = 50) <italic>Q</italic> = (1.7–) 1.79–2.15–2.5 (–2.61), ellipsoid in central view, oblong to subcylindrical in side view, smooth under light microscope, yellowish to brownish in KOH (Fig. <xref ref-type="fig" rid="F7480034">2</xref>). <bold>Basidia</bold> 4-spored, (27–)27–37.4–54(–54) × (9–)9–12.3–19(–19) µm, clavate, yellowish to brownish in KOH, sterigmata up to 3 µm long. <bold>Cheilocystidia</bold> (19–)19.3–25.5–33(–35) × (4–)4.1–6–8.2(–8.5) µm, frequent, fusiform, thin-walled, yellowish to brownish hyaline in KOH and NH<sub>4</sub>OH. <bold>Pleurocystidia</bold> (40­–)41–53–69(–70) × (8–)7.4–12–16.6(–17) µm, thin-walled, fusiform to broadly fusiform with a long pedicel and sharp apex, occasionally containing yellowish inclusions, yellowish to brownish hyaline in KOH and NH<sub>4</sub>OH. <bold>Hymenophoral trama</bold> boletoid, elements smooth, cylindrical, hyaline, 5–10 µm wide. <bold>Pileipellis</bold> a trichodermium, hyphae terminations with 3–4 cells that are 5–11 µm wide and terminal cells 31–48 µm × 6–10 µm, colourless to slightly brownish in KOH. <bold>Pileus trama</bold> composed of interwoven hyaline hyphae 5–9 µm wide. <bold>Stipitipellis</bold> a disrupted hymeniderm with hyphae 3.7–7.4 µm wide, colourless to slightly brownish in KOH and caulocystidia (24–)24.5–35–47(–48) × (9–)9.2–12.4–16.9(–17) µm, thin-walled, clavate to broadly clavate with a sharp apex, yellowish to brownish hyaline in KOH and NH<sub>4</sub>OH. <bold>Stipe trama</bold> composed of cylindrical, hyaline, interwoven hyphae 3.7–7.4 µm wide. <bold>Clamp connections</bold> absent.</p></tp:treatment-sec><tp:treatment-sec sec-type="Diagnosis"><title>Diagnosis</title><p>This species is distinguished from <italic><tp:taxon-name><tp:taxon-name-part taxon-name-part-type="genus" reg="Tylocinum">Tylocinum</tp:taxon-name-part><tp:taxon-name-part taxon-name-part-type="species" reg="griseolum">griseolum</tp:taxon-name-part></tp:taxon-name></italic> by its greyish-brown colour, greyish-orange to brownish-orange colour change in the hymenophore when bruised, smaller pores (≤ 0.5 mm) and longer tubes (up to 6 mm long). Additionally, the basidiospores are shorter and narrower compared to <italic><tp:taxon-name><tp:taxon-name-part taxon-name-part-type="genus" reg="Tylocinum">T.</tp:taxon-name-part><tp:taxon-name-part taxon-name-part-type="species" reg="griseolum">griseolum</tp:taxon-name-part></tp:taxon-name></italic> and the basidia are slightly longer and broader. Furthermore, the pleurocystidia of <italic><tp:taxon-name><tp:taxon-name-part taxon-name-part-type="genus" reg="Tylocinum">Tylocinum</tp:taxon-name-part><tp:taxon-name-part taxon-name-part-type="species" reg="brevisporum">brevisporum</tp:taxon-name-part></tp:taxon-name></italic> are longer than its cheilocystidia.</p></tp:treatment-sec><tp:treatment-sec sec-type="Etymology"><title>Etymology</title><p>Epithet “<italic><tp:taxon-name><tp:taxon-name-part taxon-name-part-type="genus" reg="Tylocinum"/><tp:taxon-name-part taxon-name-part-type="species" reg="brevisporum">brevisporum</tp:taxon-name-part></tp:taxon-name></italic>”; from the Latin words <italic>brevi</italic> (short) and <italic>sporae</italic> (spores), referring to the shorter spores of this species compared to <italic><tp:taxon-name><tp:taxon-name-part taxon-name-part-type="genus" reg="Tylocinum">Tylocinum</tp:taxon-name-part><tp:taxon-name-part taxon-name-part-type="species" reg="griseolum">griseolum</tp:taxon-name-part></tp:taxon-name></italic>.</p></tp:treatment-sec><tp:treatment-sec sec-type="Distribution"><title>Distribution</title><p>Thus far known only from northern Thailand.</p></tp:treatment-sec><tp:treatment-sec sec-type="Ecology"><title>Ecology</title><p>Solitary, in tropical forest dominated by <tp:taxon-name><tp:taxon-name-part taxon-name-part-type="family">Dipterocarpaceae</tp:taxon-name-part></tp:taxon-name> (<italic><tp:taxon-name><tp:taxon-name-part taxon-name-part-type="genus" reg="Dipterocarpus">Dipterocarpus</tp:taxon-name-part></tp:taxon-name></italic> spp. and <italic><tp:taxon-name><tp:taxon-name-part taxon-name-part-type="genus" reg="Shorea">Shorea</tp:taxon-name-part></tp:taxon-name></italic> spp.), with some <tp:taxon-name><tp:taxon-name-part taxon-name-part-type="family">Fagaceae</tp:taxon-name-part></tp:taxon-name> (<italic><tp:taxon-name><tp:taxon-name-part taxon-name-part-type="genus" reg="Quercus">Quercus</tp:taxon-name-part></tp:taxon-name></italic> spp., <italic><tp:taxon-name><tp:taxon-name-part taxon-name-part-type="genus" reg="Lithocarpus">Lithocarpus</tp:taxon-name-part></tp:taxon-name></italic> spp. and <italic><tp:taxon-name><tp:taxon-name-part taxon-name-part-type="genus" reg="Castanopsis">Castanopsis</tp:taxon-name-part><tp:taxon-name-part taxon-name-part-type="species" reg="calathiformis">calathiformis</tp:taxon-name-part></tp:taxon-name></italic>).</p></tp:treatment-sec><tp:treatment-sec sec-type="Notes"><title>Notes</title><p>Morphologically, <italic><tp:taxon-name><tp:taxon-name-part taxon-name-part-type="genus" reg="Tylocinum">Tylocinum</tp:taxon-name-part><tp:taxon-name-part taxon-name-part-type="species" reg="brevisporum">brevisporum</tp:taxon-name-part></tp:taxon-name></italic> is similar to <italic><tp:taxon-name><tp:taxon-name-part taxon-name-part-type="genus" reg="Tylocinum">Tylocinum</tp:taxon-name-part><tp:taxon-name-part taxon-name-part-type="species" reg="griseolum">griseolum</tp:taxon-name-part></tp:taxon-name></italic>, with which it shares the overall grey colour of the basidiomata and dark scabrous stipe surface. However, <italic><tp:taxon-name><tp:taxon-name-part taxon-name-part-type="genus" reg="Tylocinum">Tylocinum</tp:taxon-name-part><tp:taxon-name-part taxon-name-part-type="species" reg="brevisporum">brevisporum</tp:taxon-name-part></tp:taxon-name></italic> is more brownish as compared to the grey <italic><tp:taxon-name><tp:taxon-name-part taxon-name-part-type="genus" reg="Tylocinum">Tylocinum</tp:taxon-name-part><tp:taxon-name-part taxon-name-part-type="species" reg="griseolum">griseolum</tp:taxon-name-part></tp:taxon-name></italic>. In addition, <xref ref-type="bibr" rid="B7480886">Wu et al. (2016)</xref> mentioned no discolouration in the context of <italic><tp:taxon-name><tp:taxon-name-part taxon-name-part-type="genus" reg="Tylocinum">Tylocinum</tp:taxon-name-part><tp:taxon-name-part taxon-name-part-type="species" reg="griseolum">griseolum</tp:taxon-name-part></tp:taxon-name></italic>. The context of <italic><tp:taxon-name><tp:taxon-name-part taxon-name-part-type="genus" reg="Tylocinum">Tylocinum</tp:taxon-name-part><tp:taxon-name-part taxon-name-part-type="species" reg="brevisporum">brevisporum</tp:taxon-name-part></tp:taxon-name></italic> becomes slightly brown when bruised. The hymenophore of <italic><tp:taxon-name><tp:taxon-name-part taxon-name-part-type="genus" reg="Tylocinum">T.</tp:taxon-name-part><tp:taxon-name-part taxon-name-part-type="species" reg="brevisporum">brevisporum</tp:taxon-name-part></tp:taxon-name></italic> changes to greyish-orange to brownish-orange when bruised as compared to the unchanging hymenophore of <italic><tp:taxon-name><tp:taxon-name-part taxon-name-part-type="genus" reg="Tylocinum">T.</tp:taxon-name-part><tp:taxon-name-part taxon-name-part-type="species" reg="griseolum">griseolum</tp:taxon-name-part></tp:taxon-name></italic>. Moreover, <italic><tp:taxon-name><tp:taxon-name-part taxon-name-part-type="genus" reg="Tylocinum">T.</tp:taxon-name-part><tp:taxon-name-part taxon-name-part-type="species" reg="griseolum">griseolum</tp:taxon-name-part></tp:taxon-name></italic> has relatively larger pores (up to 1.5 mm) than that of <italic><tp:taxon-name><tp:taxon-name-part taxon-name-part-type="genus" reg="Tylocinum">T.</tp:taxon-name-part><tp:taxon-name-part taxon-name-part-type="species" reg="brevisporum">brevisporum</tp:taxon-name-part></tp:taxon-name></italic> (&lt; 0.5 mm). The tubes in <italic><tp:taxon-name><tp:taxon-name-part taxon-name-part-type="genus" reg="Tylocinum">T.</tp:taxon-name-part><tp:taxon-name-part taxon-name-part-type="species" reg="griseolum">griseolum</tp:taxon-name-part></tp:taxon-name></italic> are also shorter than those of <italic><tp:taxon-name><tp:taxon-name-part taxon-name-part-type="genus" reg="Tylocinum">T.</tp:taxon-name-part><tp:taxon-name-part taxon-name-part-type="species" reg="brevisporum">brevisporum</tp:taxon-name-part></tp:taxon-name></italic>.</p><p>The basidiospores of <italic><tp:taxon-name><tp:taxon-name-part taxon-name-part-type="genus" reg="Tylocinum">Tylocinum</tp:taxon-name-part><tp:taxon-name-part taxon-name-part-type="species" reg="brevisporum">brevisporum</tp:taxon-name-part></tp:taxon-name></italic> [(6.7–)7.5–10–11.7(–11.8) × (3.1–)3.5–4.7–5.8(–5.9) µm, <italic>Q</italic> = (1.7–)1.79–2.15–2.5(–2.61)] are shorter and narrower than those of <italic><tp:taxon-name><tp:taxon-name-part taxon-name-part-type="genus" reg="Tylocinum">Tylocinum</tp:taxon-name-part><tp:taxon-name-part taxon-name-part-type="species" reg="griseolum">griseolum</tp:taxon-name-part></tp:taxon-name></italic> [(11)12.0–14.5(16) × 4.5–5.5 µm Q = 2.60–3.22] from China. The basidia of <italic><tp:taxon-name><tp:taxon-name-part taxon-name-part-type="genus" reg="Tylocinum">T.</tp:taxon-name-part><tp:taxon-name-part taxon-name-part-type="species" reg="brevisporum">brevisporum</tp:taxon-name-part></tp:taxon-name></italic> [(27–)27–37.4–54(–54) × (9–)9–12.3–19(–19) µm] are also slightly longer and broader than <italic><tp:taxon-name><tp:taxon-name-part taxon-name-part-type="genus" reg="Tylocinum">T.</tp:taxon-name-part><tp:taxon-name-part taxon-name-part-type="species" reg="griseolum">griseolum</tp:taxon-name-part></tp:taxon-name></italic> [30–45 × 10–12 µm]. <xref ref-type="bibr" rid="B7480886">Wu et al. (2016)</xref> reported that, for <italic><tp:taxon-name><tp:taxon-name-part taxon-name-part-type="genus" reg="Tylocinum">T.</tp:taxon-name-part><tp:taxon-name-part taxon-name-part-type="species" reg="griseolum">griseolum</tp:taxon-name-part></tp:taxon-name></italic>, the pleurocystidia and cheilocystidia are similarly-sized. In <italic><tp:taxon-name><tp:taxon-name-part taxon-name-part-type="genus" reg="Tylocinum">T.</tp:taxon-name-part><tp:taxon-name-part taxon-name-part-type="species" reg="brevisporum">brevisporum</tp:taxon-name-part></tp:taxon-name></italic>, the pleurocystidia are longer than the cheilocystidia. Phylogenetically, <italic><tp:taxon-name><tp:taxon-name-part taxon-name-part-type="genus" reg="Tylocinum">T.</tp:taxon-name-part><tp:taxon-name-part taxon-name-part-type="species" reg="brevisporum">brevisporum</tp:taxon-name-part></tp:taxon-name></italic> clusters with <italic><tp:taxon-name><tp:taxon-name-part taxon-name-part-type="genus" reg="Tylocinum">T.</tp:taxon-name-part><tp:taxon-name-part taxon-name-part-type="species" reg="griseolum">griseolum</tp:taxon-name-part></tp:taxon-name></italic>, together forming a well-supported clade (MLB/BPP = 93/1.00) i.e. the genus <italic><tp:taxon-name><tp:taxon-name-part taxon-name-part-type="genus" reg="Tylocinum">Tylocinum</tp:taxon-name-part></tp:taxon-name></italic>.</p></tp:treatment-sec><tp:treatment-sec><!--Section generated to contain objects referenced in tp:taxon-treatment.--><fig id="F7480030" position="float" orientation="portrait"><object-id xmlns:xlink="http://www.w3.org/1999/xlink" content-type="arpha" xlink:type="simple">E24D8CF9-5954-58D9-A848-DE9E0F099660</object-id><object-id xmlns:xlink="http://www.w3.org/1999/xlink" content-type="doi" xlink:type="simple">10.3897/BDJ.9.e75907.figure1</object-id><label>Figure 1.</label><caption><p>Photograph of <italic><tp:taxon-name><tp:taxon-name-part taxon-name-part-type="genus" reg="Tylocinum">Tylocinum</tp:taxon-name-part><tp:taxon-name-part taxon-name-part-type="species" reg="brevisporum">brevisporum</tp:taxon-name-part></tp:taxon-name></italic> sp. nov. <bold>a, b</bold> Basidioma of specimen OR622; <bold>c</bold> Basidioma of the holotype (BR 137).</p></caption><graphic xmlns:xlink="http://www.w3.org/1999/xlink" xlink:href="bdj-09-e75907-g001.jpg" position="float" id="oo_593086.jpg" orientation="portrait" xlink:type="simple"><uri content-type="original_file" xlink:type="simple">https://binary.pensoft.net/fig/593086</uri></graphic></fig><fig id="F7480034" position="float" orientation="portrait"><object-id xmlns:xlink="http://www.w3.org/1999/xlink" content-type="arpha" xlink:type="simple">B722D7DE-C4F9-5BF3-9AE7-695FB6C5E6AA</object-id><object-id xmlns:xlink="http://www.w3.org/1999/xlink" content-type="doi" xlink:type="simple">10.3897/BDJ.9.e75907.figure2</object-id><label>Figure 2.</label><caption><p>Microscopic features of <italic><tp:taxon-name><tp:taxon-name-part taxon-name-part-type="genus" reg="Tylocinum">Tylocinum</tp:taxon-name-part><tp:taxon-name-part taxon-name-part-type="species" reg="brevisporum">brevisporum</tp:taxon-name-part></tp:taxon-name></italic>; <bold>a</bold> Basidiospores; <bold>b</bold> Basidia; <bold>c, d</bold> Caulocystidia; <bold>e</bold> Pleurocystidia; <bold>f</bold> Cheilocystidia; <bold>g</bold> Pileipellis. Scale bars: a, b, c, d, f = 10 µm, e = 20 µm, g = 50 µm.</p></caption><graphic xmlns:xlink="http://www.w3.org/1999/xlink" xlink:href="bdj-09-e75907-g002.jpg" position="float" id="oo_593088.jpg" orientation="portrait" xlink:type="simple"><uri content-type="original_file" xlink:type="simple">https://binary.pensoft.net/fig/593088</uri></graphic></fig></tp:treatment-sec><ref-list><ref id="B7480886"><element-citation xmlns:xlink="http://www.w3.org/1999/xlink" publication-type="article" xlink:type="simple"><person-group person-group-type="author"><name name-style="western"><surname>Wu</surname><given-names>G</given-names></name><name name-style="western"><surname>Li</surname><given-names>Y. C.</given-names></name><name name-style="western"><surname>Zhu</surname><given-names>X. T</given-names></name></person-group><year>2016</year><article-title>One hundred noteworthy boletes from China.</article-title><source>Fungal Diversity</source><volume>81</volume><fpage>25</fpage><lpage>188</lpage><pub-id pub-id-type="doi">10.1007/s13225-016-0375-8</pub-id></element-citation></ref></ref-list></tp:taxon-treatment>
